# Supplementary material for: Breastfeeding Interpersonal Communication, Mobile Phone Support, and Mass Media Messaging Increase Exclusive Breastfeeding at 6 and 24 Weeks Among Clients of Private Health Facilities in Lagos, Nigeria
Source: J Nutr. 2022 Jan 7;152(5):1316–26. doi: 10.1093/jn/nxab450 (PMC9071272; doi:10.1093/jn/nxab450)
Supplement: nxab450_Supplemental_File [file nxab450_supplemental_file.zip]

Archive with 2 entries (2 files):
- Supplemental Table 1_revised.docx
- Supplemental Table 2_revised.docx
